# Supplementary material for: Single Center Characterization of a Cohort of Salivary Gland Carcinomas
Source: Life (Basel). 2024 Aug 29;14(9):1089. doi: 10.3390/life14091089 (PMC11432769; doi:10.3390/life14091089)
Supplement: Supplementary file 1 [file life-14-01089-s001.zip]

Archive with 3 entries (3 files):
- Supplementary Figure S1_MSI Methods.pdf
- Supplementary Table S1 A and B IHC p53 und MSI.xlsx
- Supplementary Table S2 KONZ.xlsx
