# Supplementary material for: Single Center Characterization of a Cohort of Salivary Gland Carcinomas
Source: Life (Basel). 2024 Aug 29;14(9):1089. doi: 10.3390/life14091089 (PMC11432769; doi:10.3390/life14091089)
Supplement: Supplementary file 1 [file life-14-01089-s001.zip › Supplementary Table S1 A and B IHC p53 und MSI.xlsx]

## Sheet: Tabelle1
	Supplementary Table S1: A: p53 IHC clone DO-7 (n=72) and B: MSI (n=68) immunohistochemistry and characteristics.
	A						B
	Characteristics		p53 WT	p53 Mut	p (Χ2)			Characteristics	MSS (IHC)	MSI (IHC)	p (Χ2)
	Age	<61	19	19	0.803		Age	<61	35	2	0.278
		≥61	18	16				≥61	27	4
	Sex	male	21	22	0.598		Sex	male	38	2	0.184
		female	16	13				female	24	4
	Localisation	Parotis	26	27	0.72		Localisation	Parotis	45	5	0.426
		submandibular gland	3	3				submandibular gland	5	1
		glandulae minores	8	5				glandulae minores	12	0
	pT	1	11	9	0.946		pT	1	17	2	0.592
		2	2	3				2	3	1
		3	19	18				3	34	2
		4	5	5				4	8	1
	pN	0	14	15	0.601		pN	0	25	3	0.11
		pN1 - 3	13	14				pN1 - 3	24	0
		X	10	6				X	13	3
	cM	0	35	31	0.504		cM	0	56	6	0.572
		1	1	2				1	3	0
		missing	1	2				missing	3	0
	L	0	24	20	0.502		L	0	37	6	0,050*
		1	13	15				1	25	0
	V	0	33	32	0.749		V	0	55	6	0.385
		1	4	3				1	7	0
	Pn	0	22	28	0.135		Pn	0	44	6	0.306
		1	14	7				1	17	0
		X	1	0				X	1	0
	MSI	instable	0	6	0,013*		p53	wild-type	33	0	0,013*
		stable	33	29				mutated	29	6
	* not significant after Bonferroni correction
