# Supplementary material for: Single Center Characterization of a Cohort of Salivary Gland Carcinomas
Source: Life (Basel). 2024 Aug 29;14(9):1089. doi: 10.3390/life14091089 (PMC11432769; doi:10.3390/life14091089)
Supplement: Supplementary file 1 [file life-14-01089-s001.zip › Supplementary Table S2 KONZ.xlsx]

## Sheet: Tabelle1
Supplemeantary Table 1: DNA contrations and DIN numbers of extracted DNA
	Probe	ID Number	non neoplastic/neoplastic	concentration (ng/µl)	DIN
	H1463-03 N	6	non neoplastic	0.903	1.8
	H1463-03 TU	6	neoplastic	16.1	2
	H5606-04 N	7	non neoplastic	6.45	2.1
	H5606-03 TU	7	neoplastic	0.662	X
	H10384-03 N	9	neoplastic	21.1	1.7
	H10384-03 TU	9	non neoplastic	32.4	1.8
	H11187-05 N	10	neoplastic	1.04	2
	H11187-05 TU	10	non neoplastic	0.2	X
	H17756-03 N	11	non neoplastic	0.58	2.2
	H17756-03 TU	11	neoplastic	1.07	3
	H21226-03 N	15	neoplastic	14.7	1.9
	H21226-03 TU	15	non neoplastic	2.79	2.3
	H25317-02 N	17	neoplastic	22.2	1.6
	H25317-02 TU	17	non neoplastic	51	3.2
	H22350-02 N	55	neoplastic	19	1.9
	H22350-02 TU	55	non neoplastic	9.28	2.3
		X: Sample concentration outside functional range for DIN and the assay

## Sheet: Tabelle2
Supplementary Table S2: DNA concentrations and DIN numbers of extracted DNA
	ID	non neoplastic/neoplastic	concentration (ng/µl)	DIN
	6	non neoplastic	0.903	1.8
	6	neoplastic	16.1	2
	7	non neoplastic	6.45	2.1
	7	neoplastic	0.662	X
	9	neoplastic	21.1	1.7
	9	non neoplastic	32.4	1.8
	15	neoplastic	14.7	1.9
	15	non neoplastic	2.79	2.3
	17	neoplastic	22.2	1.6
	17	non neoplastic	51	3.2
	55	neoplastic	19	1.9
	55	non neoplastic	9.28	2.3
	X: Sample concentration outside functional range for DIN and the assay
